# Supplementary material for: DPP-Mediated Interaction of TAZ/β-Catenin Promotes the Differentiation of DPSCs into Odontoblasts
Source: Int J Mol Sci. 2026 May 20;27(10):4599. doi: 10.3390/ijms27104599 (PMC13207296; doi:10.3390/ijms27104599)
Supplement: Supplementary file 1 [file ijms-27-04599-s001.zip]

Archive with 1 entries (1 files):
- ijms-4260482-supplementary.pdf
